# Supplementary material for: N-Nitro-1H-pyrrole-2-carboxamide
Source: Acta Crystallogr Sect E Struct Rep Online. 2011 Jan 22;67(Pt 2):o479. doi: 10.1107/S1600536811002455 (PMC3051632; doi:10.1107/S1600536811002455)
Supplement: Supplementary file 2 [file e-67-0o479-Isup2.hkl]

# 
# h,k,l, Fc-squared, Fo-squared, sigma(Fo-squared) and status flag 
# 
data_I
_shelx_title ' BO1002 in Pbca' 
_shelx_refln_list_code          4 
_shelx_F_calc_maximum      268.21 
_exptl_crystal_F_000       640.00 
_reflns_d_resolution_high  0.7699 
 
loop_ 
 _symmetry_equiv_pos_as_xyz 
 'x, y, z' 
 '-x+1/2, -y, z+1/2' 
 '-x, y+1/2, -z+1/2' 
 'x+1/2, -y+1/2, -z' 
 '-x, -y, -z' 
 'x-1/2, y, -z-1/2' 
 'x, -y-1/2, z-1/2' 
 '-x-1/2, y-1/2, z' 
 
_cell_length_a     9.9879 
_cell_length_b     6.4547 
_cell_length_c    19.1842 
_cell_angle_alpha  90.000 
_cell_angle_beta   90.000 
_cell_angle_gamma  90.000 
 
_shelx_F_squared_multiplier     1.000 
 
loop_ 
 _refln_index_h 
 _refln_index_k 
 _refln_index_l 
 _refln_F_squared_calc 
 _refln_F_squared_meas 
 _refln_F_squared_sigma 
 _refln_observed_status 
   2   0   0     6003.21     6242.76     20.88 o 
   4   0   0     1359.42     1330.05     11.43 o 
   6   0   0       42.08       53.30      8.62 o 
   8   0   0      139.82      150.11     11.59 o 
  10   0   0      669.58      583.16     36.28 o 
  12   0   0      188.68      200.05     24.16 o 
   2   1   0    35916.94    37564.18     36.43 o 
   4   1   0     1948.04     2025.79     17.30 o 
   6   1   0     2237.46     2276.49     29.59 o 
   8   1   0       14.83       11.83      6.13 o 
  10   1   0     1670.38     1739.30     39.30 o 
  12   1   0       36.57       26.85      9.41 o 
   0   2   0    71937.66    76138.63    116.63 o 
   2   2   0     2304.17     2268.28     12.12 o 
   4   2   0       48.29       55.94      2.39 o 
   6   2   0      217.55      230.37      6.73 o 
   8   2   0      165.82      170.02      8.28 o 
  10   2   0      311.27      313.35     10.21 o 
  12   2   0      298.35      363.58     33.11 o 
   2   3   0     4093.32     4227.02     24.34 o 
   4   3   0     2006.66     2055.90     37.75 o 
   6   3   0       49.12       51.40      6.63 o 
   8   3   0     1143.41     1155.87     20.81 o 
  10   3   0       20.22       17.81     12.51 o 
  12   3   0      109.63      110.46     10.33 o 
   0   4   0      183.40      185.78      5.90 o 
   2   4   0     8044.63     8332.71     73.27 o 
   4   4   0      175.43      165.74      7.77 o 
   6   4   0       26.10       31.83      7.41 o 
   8   4   0       29.76       26.21      8.24 o 
  10   4   0       32.87       33.20      9.45 o 
   2   5   0        5.57       10.71      2.37 o 
   4   5   0      451.35      451.56     11.58 o 
   6   5   0       52.71       62.54      7.22 o 
   8   5   0      402.77      413.78     20.41 o 
  10   5   0        0.88        4.75      5.30 o 
   0   6   0     1290.68     1313.57     33.23 o 
   2   6   0     1313.88     1328.61     20.54 o 
   4   6   0      207.95      195.84      9.42 o 
   6   6   0      124.67      127.16     28.96 o 
   8   6   0       20.42       19.05     10.35 o 
   2   7   0      364.13      350.19     17.99 o 
   4   7   0      127.18       97.47     40.62 o 
   6   7   0       75.62      118.05     18.29 o 
   2   8   0       49.97       24.24      7.85 o 
   1   1   1      529.07      473.66      2.80 o 
   2   1   1      112.76      125.09      1.88 o 
   3   1   1      473.00      439.94      3.31 o 
   4   1   1       52.59       58.40      2.19 o 
   5   1   1        0.06        5.10      1.85 o 
   6   1   1       72.54       72.44      3.11 o 
   7   1   1      150.50      158.94      6.19 o 
   8   1   1      233.95      215.23      7.93 o 
   9   1   1      521.87      522.09      8.92 o 
  10   1   1      104.23      107.38      6.69 o 
  11   1   1      141.37      138.37      6.65 o 
  12   1   1       15.89       28.46      6.27 o 
   0   2   1     4140.40     4213.70     10.04 o 
   1   2   1    28060.50    30655.61     45.62 o 
   2   2   1        3.98        2.85      1.46 o 
   3   2   1     1259.52     1206.63      7.50 o 
   4   2   1      279.09      258.84      3.74 o 
   5   2   1      222.84      236.39      3.51 o 
   6   2   1      122.93      120.78      5.10 o 
   7   2   1        6.43        4.87      2.72 o 
   8   2   1      278.70      293.31      7.17 o 
   9   2   1        0.07        4.87      3.73 o 
  10   2   1      205.95      195.66      7.37 o 
  11   2   1        0.15        3.98      5.75 o 
  12   2   1       59.86       59.61      7.76 o 
   1   3   1      978.08      963.71      5.32 o 
   2   3   1      536.92      561.26      3.65 o 
   3   3   1      883.61      923.64      7.13 o 
   4   3   1        3.57        4.83      1.32 o 
   5   3   1      172.76      150.54      3.35 o 
   6   3   1      998.65     1024.01     11.19 o 
   7   3   1       16.88       18.99      2.26 o 
   8   3   1      370.16      358.69     10.66 o 
   9   3   1      779.93      819.62     13.53 o 
  10   3   1      114.77      113.72      7.18 o 
  11   3   1      143.73      131.80      8.54 o 
  12   3   1        0.88       13.57      5.75 o 
   0   4   1     3271.17     3446.53     14.79 o 
   1   4   1     4923.75     5339.47     21.23 o 
   2   4   1       31.32       33.73      1.70 o 
   3   4   1       89.99       85.39      1.84 o 
   4   4   1      791.82      761.09      7.23 o 
   5   4   1      840.29      859.93     10.57 o 
   6   4   1       12.34       15.03      4.44 o 
   7   4   1        1.74        1.00      3.89 o 
   8   4   1      337.27      329.08      9.43 o 
   9   4   1        2.56        0.30      4.95 o 
  10   4   1      227.90      243.24      9.44 o 
  11   4   1       23.92       22.38      5.37 o 
   1   5   1      529.74      508.27      4.42 o 
   2   5   1      247.53      235.50      3.01 o 
   3   5   1      506.30      492.55      6.15 o 
   4   5   1        9.38       11.22      3.26 o 
   5   5   1      158.49      145.95      7.67 o 
   6   5   1      998.87     1044.03     16.87 o 
   7   5   1      107.74      110.80      6.16 o 
   8   5   1      115.76      129.46      8.81 o 
   9   5   1       43.79       46.91      5.43 o 
  10   5   1        0.75        6.08      3.97 o 
   0   6   1      314.28      294.75     13.24 o 
   1   6   1       79.97       74.67      3.14 o 
   2   6   1      161.99      150.43      4.37 o 
   3   6   1      381.53      363.31     12.16 o 
   4   6   1      154.55      155.00      8.09 o 
   5   6   1      226.56      226.92      7.54 o 
   6   6   1        7.27        8.87      3.52 o 
   7   6   1        4.39        8.63      4.04 o 
   8   6   1      189.76      213.81     20.49 o 
   9   6   1        0.04        5.53      6.98 o 
   1   7   1      166.20      103.72     44.58 o 
   2   7   1        5.40       12.37      5.85 o 
   3   7   1      130.58      123.67     12.43 o 
   4   7   1      182.88      193.76     17.68 o 
   5   7   1        8.89       13.34      8.73 o 
   6   7   1      169.69      154.28     16.54 o 
   7   7   1       35.27       30.78      9.86 o 
   2   8   1      353.94      363.07     19.28 o 
   3   8   1       89.98       93.97     12.96 o 
   2   0   2     2317.98     2435.22     11.97 o 
   3   0   2     1977.61     1699.39      7.24 o 
   4   0   2     3570.11     3940.07     17.23 o 
   5   0   2       81.75       86.00      3.83 o 
   6   0   2      390.65      431.58     20.97 o 
   7   0   2      889.56      978.71     26.13 o 
   8   0   2        4.49        7.42      5.98 o 
   9   0   2        1.01        1.69      5.47 o 
  10   0   2      506.17      469.00     12.10 o 
  11   0   2      413.87      390.04     17.43 o 
  12   0   2        1.08       13.19      7.61 o 
   1   1   2       43.08       30.84      1.40 o 
   2   1   2       22.88       14.37      1.76 o 
   3   1   2      143.60       96.33      2.06 o 
   4   1   2      400.61      369.11      3.93 o 
   5   1   2      936.64      961.96      9.86 o 
   6   1   2     1169.37     1247.97      9.13 o 
   7   1   2       28.12       20.13      4.73 o 
   8   1   2      919.65      872.59     10.11 o 
   9   1   2      648.47      630.57     10.82 o 
  10   1   2      603.52      557.98     12.88 o 
  11   1   2      118.64      121.97      8.49 o 
  12   1   2        4.06        4.57      5.37 o 
   0   2   2     1848.92     1848.83      8.00 o 
   1   2   2      465.14      519.18      2.81 o 
   2   2   2      726.86      774.50      3.95 o 
   3   2   2     1966.26     1841.28     10.77 o 
   4   2   2     1061.71     1125.93     12.52 o 
   5   2   2      101.01      106.33      2.67 o 
   6   2   2       29.68       40.53      2.84 o 
   7   2   2      274.40      291.24      5.50 o 
   8   2   2       62.16       53.09      4.40 o 
   9   2   2        0.17        7.14      5.06 o 
  10   2   2      249.18      260.11     10.40 o 
  11   2   2       81.33       68.56      7.59 o 
  12   2   2        0.07        8.38      5.79 o 
   1   3   2       18.77       19.73      1.26 o 
   2   3   2      294.30      277.12      2.85 o 
   3   3   2        4.80        3.01      1.44 o 
   4   3   2      182.53      206.74      3.49 o 
   5   3   2      808.62      827.79      7.76 o 
   6   3   2      156.70      147.76      8.41 o 
   7   3   2      186.41      190.71      6.00 o 
   8   3   2       54.47       58.19      4.71 o 
   9   3   2        0.09       14.05      5.24 o 
  10   3   2        7.48        9.99      5.53 o 
  11   3   2       39.54       44.69      6.99 o 
  12   3   2       40.63       40.60      6.22 o 
   0   4   2      116.25      123.39      4.23 o 
   1   4   2       23.26       21.93      1.62 o 
   2   4   2        8.39       10.67      1.56 o 
   3   4   2       16.98       16.56      1.89 o 
   4   4   2        0.80        4.17      1.86 o 
   5   4   2       96.11      105.84      4.44 o 
   6   4   2       74.49       65.20      3.96 o 
   7   4   2       36.55       35.07      5.05 o 
   8   4   2      142.61      136.17      6.70 o 
   9   4   2        0.28        7.74      5.20 o 
  10   4   2       10.26       15.55      4.84 o 
  11   4   2       31.96       40.16      6.34 o 
   1   5   2       20.04       17.94      1.74 o 
   2   5   2       70.90       58.71      2.16 o 
   3   5   2      176.31      174.91      3.06 o 
   4   5   2      296.27      291.02      9.46 o 
   5   5   2        9.53       10.71      3.96 o 
   6   5   2        0.01        9.25      3.57 o 
   7   5   2        2.07       12.35      4.75 o 
   8   5   2       64.88       56.78      6.32 o 
   9   5   2        1.09        8.37      4.02 o 
  10   5   2      114.24      109.90     10.64 o 
   0   6   2      421.51      436.06      9.29 o 
   1   6   2      454.53      451.04      5.99 o 
   2   6   2       23.59       28.35      3.01 o 
   3   6   2      461.40      490.36     10.58 o 
   4   6   2       36.42       49.07      6.49 o 
   5   6   2        0.00        3.63      3.69 o 
   6   6   2       26.25       32.55      8.45 o 
   7   6   2        3.19        7.41      4.07 o 
   8   6   2       33.28       28.64      5.79 o 
   9   6   2        0.72       25.73     12.10 o 
   1   7   2       14.45       18.67      5.60 o 
   2   7   2       35.37       41.07      7.68 o 
   3   7   2      182.40      158.91     11.24 o 
   4   7   2        6.61       12.12      6.12 o 
   5   7   2      150.75      140.29     11.26 o 
   6   7   2        1.20       12.43      6.13 o 
   7   7   2       14.69       13.58     19.28 o 
   2   8   2       26.28       13.95     11.51 o 
   3   8   2       87.74      113.17     17.76 o 
   1   1   3      120.62      132.78      2.27 o 
   2   1   3      526.33      448.74      3.39 o 
   3   1   3     1218.04     1264.73      6.98 o 
   4   1   3      245.10      210.67      3.12 o 
   5   1   3      809.88      857.02      7.03 o 
   6   1   3        2.32        3.63      2.27 o 
   7   1   3        3.07        8.63      3.03 o 
   8   1   3      212.86      221.98      6.91 o 
   9   1   3       36.92       28.49      4.26 o 
  10   1   3       50.65       59.04      5.32 o 
  11   1   3        0.75        5.76      3.60 o 
  12   1   3        0.50        6.53      4.00 o 
   0   2   3      671.20      593.19      6.21 o 
   1   2   3      383.20      325.79      2.65 o 
   2   2   3      331.82      327.48      2.47 o 
   3   2   3     2281.21     2366.22     13.43 o 
   4   2   3       85.38       71.91      2.68 o 
   5   2   3     1248.99     1280.70      7.31 o 
   6   2   3      208.28      219.35      3.99 o 
   7   2   3      705.70      664.11      7.32 o 
   8   2   3       93.83      112.55      5.55 o 
   9   2   3      615.82      565.29     16.34 o 
  10   2   3      146.19      146.75      6.88 o 
  11   2   3      164.73      144.93      8.61 o 
  12   2   3       52.80       51.62      6.68 o 
   1   3   3       37.66       37.80      1.17 o 
   2   3   3      419.52      366.02      3.12 o 
   3   3   3     1111.87     1105.96      8.34 o 
   4   3   3       36.19       25.85      2.58 o 
   5   3   3      732.57      731.89     10.11 o 
   6   3   3      283.72      297.98      9.92 o 
   7   3   3      142.91      126.70      5.73 o 
   8   3   3      263.37      259.20      7.01 o 
   9   3   3      458.12      434.70     11.63 o 
  10   3   3       25.29       28.60      5.61 o 
  11   3   3       11.95       18.40      6.47 o 
  12   3   3       28.99       37.25      6.00 o 
   0   4   3       54.83       66.60      2.29 o 
   1   4   3      388.76      388.19      4.46 o 
   2   4   3       72.49       76.15      2.16 o 
   3   4   3       35.47       33.15      2.13 o 
   4   4   3      808.80      808.07      8.42 o 
   5   4   3       16.98       23.35      2.55 o 
   6   4   3       42.82       51.91      4.84 o 
   7   4   3       20.03       26.39      5.39 o 
   8   4   3       88.68       98.38      6.47 o 
   9   4   3      326.77      334.99      9.30 o 
  10   4   3      159.69      158.53      8.17 o 
  11   4   3      176.74      173.86     10.85 o 
   1   5   3       16.14       17.18      1.45 o 
   2   5   3       17.54       16.79      1.55 o 
   3   5   3        3.38        6.23      1.63 o 
   4   5   3       54.54       53.66      3.15 o 
   5   5   3        0.03        1.11      4.43 o 
   6   5   3      591.47      619.29     12.67 o 
   7   5   3      270.53      259.45      9.68 o 
   8   5   3       58.30       57.38      5.39 o 
   9   5   3      351.07      341.21      8.87 o 
  10   5   3        0.19       12.00      4.62 o 
   0   6   3       16.35       15.06      4.10 o 
   1   6   3      174.72      179.08      6.58 o 
   2   6   3        4.45        8.98      3.97 o 
   3   6   3       88.45       82.54      4.09 o 
   4   6   3      242.46      251.08      7.37 o 
   5   6   3      106.46      132.40      9.12 o 
   6   6   3       47.30       38.60      7.33 o 
   7   6   3      174.07      173.67      8.21 o 
   8   6   3       78.26       79.94      6.40 o 
   1   7   3        4.84       11.17      2.91 o 
   2   7   3        4.31        4.01      4.16 o 
   3   7   3       91.96      101.56      8.22 o 
   4   7   3        1.03        7.14      6.30 o 
   5   7   3        7.20        2.44      5.85 o 
   6   7   3      115.28      107.34     10.45 o 
   2   8   3       51.78       47.10      9.83 o 
   3   8   3        8.07       10.29      7.24 o 
   1   0   4     3091.47     3004.61     12.35 o 
   2   0   4      718.39      764.19      5.57 o 
   3   0   4     1084.66     1037.48      7.59 o 
   4   0   4     5026.08     5525.16     26.12 o 
   5   0   4      256.61      279.76      6.36 o 
   6   0   4     1654.77     1716.98     17.02 o 
   7   0   4      540.73      565.88     11.99 o 
   8   0   4     1571.11     1505.91     25.15 o 
   9   0   4       15.13       24.60      7.14 o 
  10   0   4     2657.87     2517.77     29.61 o 
  11   0   4       12.20       22.06      6.63 o 
  12   0   4      188.22      179.39     10.69 o 
   1   1   4     2714.68     2665.61     10.20 o 
   2   1   4     4636.79     4905.69     10.18 o 
   3   1   4      146.54      116.47      2.40 o 
   4   1   4       12.41       14.67      1.92 o 
   5   1   4      466.63      498.58      7.65 o 
   6   1   4      916.85      991.98      9.01 o 
   7   1   4        4.50       10.37      3.95 o 
   8   1   4     2137.92     1977.60     13.53 o 
   9   1   4       30.16       46.93      4.54 o 
  10   1   4      177.72      179.83      6.18 o 
  11   1   4        5.41        4.81      3.09 o 
  12   1   4      134.42      138.32      6.80 o 
   0   2   4     1009.31     1001.75      6.56 o 
   1   2   4      448.09      401.55      2.85 o 
   2   2   4     3519.41     3719.67     11.52 o 
   3   2   4      896.00      887.07      5.68 o 
   4   2   4      155.38      165.14      2.72 o 
   5   2   4       41.12       38.88      2.19 o 
   6   2   4        2.91        3.26      1.84 o 
   7   2   4      151.22      151.66      5.63 o 
   8   2   4      106.09      112.64      6.50 o 
   9   2   4        0.68        7.69      3.82 o 
  10   2   4     1042.18     1015.68     19.65 o 
  11   2   4       16.66       28.05      6.59 o 
  12   2   4      120.11      115.64      8.03 o 
   1   3   4      299.21      276.98      3.33 o 
   2   3   4      107.98      105.18      2.07 o 
   3   3   4        3.57        4.37      1.98 o 
   4   3   4     1117.61     1193.61     11.04 o 
   5   3   4      188.74      182.50      6.05 o 
   6   3   4        1.53        4.78      3.79 o 
   7   3   4        0.26        4.74      3.92 o 
   8   3   4     1284.58     1205.65     18.84 o 
   9   3   4        6.39       10.49      4.51 o 
  10   3   4       12.75       20.73      5.51 o 
  11   3   4        2.43        9.24      5.15 o 
   0   4   4      118.09      120.80      8.16 o 
   1   4   4       15.59       14.60      1.58 o 
   2   4   4     1295.60     1296.10      9.07 o 
   3   4   4      242.61      228.96      4.72 o 
   4   4   4      283.95      269.13      4.25 o 
   5   4   4        2.48        6.79      2.26 o 
   6   4   4      895.51      836.37     15.03 o 
   7   4   4        4.13        7.32      4.32 o 
   8   4   4      435.59      431.03      9.69 o 
   9   4   4        3.85       13.53      5.51 o 
  10   4   4        0.06        9.43      4.83 o 
  11   4   4        8.43       11.11      5.69 o 
   1   5   4        0.31        5.03      1.37 o 
   2   5   4        8.98        9.28      2.02 o 
   3   5   4       24.06       20.35      5.58 o 
   4   5   4      271.61      258.39      5.47 o 
   5   5   4        3.72        7.46      2.24 o 
   6   5   4      114.38      103.99      6.03 o 
   7   5   4        1.69       10.31      3.96 o 
   8   5   4        0.29        3.72      3.20 o 
   9   5   4        0.00       11.81      5.54 o 
  10   5   4      123.36      111.12     12.41 o 
   0   6   4      537.74      541.02     11.22 o 
   1   6   4        6.78        9.81      2.74 o 
   2   6   4       18.94       18.87      4.79 o 
   3   6   4        0.13        2.91      3.87 o 
   4   6   4       23.33       22.93      6.34 o 
   5   6   4        0.66        8.44      3.77 o 
   6   6   4       85.51       86.18      8.00 o 
   7   6   4       38.24       34.54      7.24 o 
   8   6   4      251.50      255.02     15.36 o 
   1   7   4        6.40       10.30      2.96 o 
   2   7   4        0.20        5.96      3.75 o 
   3   7   4        0.18        9.13      5.78 o 
   4   7   4        0.10        6.27      5.16 o 
   5   7   4       31.99       24.30      6.72 o 
   6   7   4      230.94      207.54     12.37 o 
   2   8   4       39.70       31.32      9.30 o 
   3   8   4       38.75       51.33      8.67 o 
   1   1   5       45.45       36.73      2.19 o 
   2   1   5        1.05        2.99      1.60 o 
   3   1   5      969.02     1008.48      6.05 o 
   4   1   5      901.48      928.41     13.29 o 
   5   1   5      146.84      146.74      3.92 o 
   6   1   5       93.97       94.75      4.22 o 
   7   1   5       58.50       48.59      5.59 o 
   8   1   5       80.91       69.86      5.37 o 
   9   1   5        0.02        3.51      3.27 o 
  10   1   5       14.48        8.85      4.33 o 
  11   1   5       31.16       37.10      4.73 o 
  12   1   5       29.52       31.27      5.05 o 
   0   2   5      240.71      221.26      5.15 o 
   1   2   5      207.87      221.24      2.40 o 
   2   2   5     1243.89     1311.23      5.87 o 
   3   2   5      162.05      156.70      2.69 o 
   4   2   5        0.48        2.13      1.49 o 
   5   2   5      101.36       99.33      3.30 o 
   6   2   5      461.40      440.33      9.68 o 
   7   2   5     1253.61     1208.11     12.97 o 
   8   2   5      154.59      152.58      5.84 o 
   9   2   5      915.36      903.56     11.44 o 
  10   2   5      134.44      129.86      7.52 o 
  11   2   5       36.50       40.58      8.73 o 
  12   2   5       21.27       24.72      6.63 o 
   1   3   5       11.04       11.12      1.75 o 
   2   3   5      203.77      201.76      3.34 o 
   3   3   5     1190.05     1185.16      6.61 o 
   4   3   5     1450.09     1501.28     11.69 o 
   5   3   5        3.21        8.18      2.68 o 
   6   3   5        8.65       12.49      3.28 o 
   7   3   5      965.87      935.75     12.62 o 
   8   3   5       47.77       48.42      6.67 o 
   9   3   5       82.86       80.97      5.95 o 
  10   3   5        2.63        8.33      5.40 o 
  11   3   5       18.57       16.35      5.43 o 
   0   4   5     1016.23     1046.44     21.69 o 
   1   4   5      744.28      741.97      8.41 o 
   2   4   5      377.54      381.45      4.87 o 
   3   4   5      134.67      140.37      2.30 o 
   4   4   5       89.94       86.41      3.07 o 
   5   4   5      366.84      365.84      7.13 o 
   6   4   5      520.69      531.59      8.79 o 
   7   4   5      302.87      319.00      8.69 o 
   8   4   5       86.09      101.97      6.62 o 
   9   4   5      716.98      700.50     12.37 o 
  10   4   5       67.09       67.92      7.25 o 
  11   4   5       65.80       71.39      8.04 o 
   1   5   5       13.27        7.52      1.86 o 
   2   5   5      231.14      226.28      7.14 o 
   3   5   5      109.65      102.17      4.97 o 
   4   5   5      428.87      430.90     10.46 o 
   5   5   5      106.39      120.15      6.64 o 
   6   5   5       65.01       65.25      5.52 o 
   7   5   5      981.42      972.22     14.24 o 
   8   5   5        0.04        9.97      4.78 o 
   9   5   5       72.95       74.82      7.11 o 
  10   5   5       69.88       82.83      9.57 o 
   0   6   5      277.31      268.40      8.25 o 
   1   6   5        2.03        5.09      2.58 o 
   2   6   5      262.29      266.84      8.37 o 
   3   6   5       27.45       29.14      4.16 o 
   4   6   5        0.24        6.27      4.44 o 
   5   6   5      514.37      521.10     21.57 o 
   6   6   5       19.86       10.61      4.77 o 
   7   6   5        8.36       14.54      5.22 o 
   8   6   5        8.26       13.55      8.57 o 
   1   7   5        3.96        9.99      2.95 o 
   2   7   5       56.15       64.13      5.57 o 
   3   7   5       22.07       23.18      4.76 o 
   4   7   5      129.24      131.80      9.01 o 
   5   7   5        0.69        3.11      6.39 o 
   6   7   5       33.55       24.87      7.20 o 
   2   8   5      129.76      111.27     13.57 o 
   0   0   6     6030.74     6395.09     39.48 o 
   1   0   6     5410.12     5504.91     14.08 o 
   2   0   6      775.06      727.84      5.99 o 
   3   0   6      361.65      392.18      5.25 o 
   4   0   6     1728.61     1754.34     22.90 o 
   5   0   6      268.29      224.89      7.33 o 
   6   0   6      140.57      148.71      9.79 o 
   7   0   6     1439.75     1487.82     20.66 o 
   8   0   6      681.16      743.07     17.20 o 
   9   0   6       92.12       83.26      8.31 o 
  10   0   6       44.73       29.30      7.65 o 
  11   0   6        6.99        8.10      6.37 o 
  12   0   6        7.77       17.70      6.83 o 
   1   1   6     1195.01     1162.88      4.57 o 
   2   1   6     1215.42     1193.36      6.11 o 
   3   1   6      304.75      288.36      3.51 o 
   4   1   6     3340.28     3611.59     24.86 o 
   5   1   6     1352.90     1516.85     10.31 o 
   6   1   6     1089.11     1203.19     12.06 o 
   7   1   6      593.72      589.56      8.76 o 
   8   1   6      583.00      548.11      9.44 o 
   9   1   6       62.94       70.40      5.38 o 
  10   1   6      145.66      153.71      6.44 o 
  11   1   6      369.79      386.41     11.39 o 
  12   1   6        2.81        3.00      3.96 o 
   0   2   6      789.15      828.10      5.41 o 
   1   2   6      155.08      146.99      2.29 o 
   2   2   6        2.26        3.88      1.89 o 
   3   2   6      156.50      122.98      2.94 o 
   4   2   6      660.38      678.47      6.58 o 
   5   2   6        6.06        5.39      2.84 o 
   6   2   6      142.62      150.07      5.12 o 
   7   2   6      671.24      686.31      8.55 o 
   8   2   6      290.58      309.62      7.05 o 
   9   2   6       15.67       20.80      4.99 o 
  10   2   6       27.78       23.42      6.07 o 
  11   2   6       10.92       12.98      5.81 o 
  12   2   6        4.74        7.02      4.55 o 
   1   3   6       46.48       43.31      2.03 o 
   2   3   6       16.80       14.33      1.17 o 
   3   3   6      164.12      161.59      3.61 o 
   4   3   6      166.71      178.05      4.01 o 
   5   3   6       56.98       50.76      2.92 o 
   6   3   6      360.05      379.44      6.64 o 
   7   3   6       19.87       16.49      2.50 o 
   8   3   6        3.09        7.01      5.40 o 
   9   3   6      296.01      301.18      8.27 o 
  10   3   6        4.16       14.92      5.80 o 
  11   3   6        4.03        9.09      5.14 o 
   0   4   6      357.18      345.37      9.59 o 
   1   4   6      194.87      208.39      2.90 o 
   2   4   6      507.66      524.07      8.32 o 
   3   4   6      201.30      186.90      4.30 o 
   4   4   6        0.01        8.38      2.56 o 
   5   4   6       14.59       17.53      3.97 o 
   6   4   6       24.43       27.72      4.26 o 
   7   4   6        9.56        9.05      4.39 o 
   8   4   6       10.21       24.24      6.62 o 
   9   4   6       28.62       29.13      6.87 o 
  10   4   6        0.03        4.40      4.35 o 
   1   5   6        2.68        2.10      2.95 o 
   2   5   6      209.17      198.69      4.54 o 
   3   5   6       50.46       56.17      4.74 o 
   4   5   6       32.58       32.42      4.75 o 
   5   5   6      146.34      163.38      7.71 o 
   6   5   6        0.54       -0.86      4.77 o 
   7   5   6        8.62       10.84      4.98 o 
   8   5   6      231.81      224.72      9.19 o 
   9   5   6        8.16       10.10      5.24 o 
   0   6   6      187.64      173.92      7.46 o 
   1   6   6        2.94        7.83      3.11 o 
   2   6   6      212.78      215.87     10.76 o 
   3   6   6        3.38        3.55      3.32 o 
   4   6   6      103.00      109.44      7.70 o 
   5   6   6       80.90       88.38      7.79 o 
   6   6   6       14.80       21.08      5.77 o 
   7   6   6      297.63      292.11     12.05 o 
   8   6   6       16.00       23.77      8.31 o 
   1   7   6       10.93        9.66      3.06 o 
   2   7   6       78.66       80.08      5.79 o 
   3   7   6        2.09        3.61      4.22 o 
   4   7   6       24.55       22.45      7.68 o 
   5   7   6       67.86       66.66      6.74 o 
   6   7   6       55.42       45.93      9.23 o 
   2   8   6        0.23        5.87      9.68 o 
   1   1   7      565.60      564.08      3.87 o 
   2   1   7        4.90        2.32      1.78 o 
   3   1   7      315.04      343.22      4.22 o 
   4   1   7      274.32      288.02      4.68 o 
   5   1   7       13.25       14.51      2.92 o 
   6   1   7      181.29      193.13      5.72 o 
   7   1   7      224.91      218.81      6.60 o 
   8   1   7      148.25      138.16      5.72 o 
   9   1   7      635.93      615.37     11.25 o 
  10   1   7      115.48      119.76      6.37 o 
  11   1   7      117.17      114.59      6.76 o 
  12   1   7       58.16       69.21      7.75 o 
   0   2   7     1207.37     1167.04      8.34 o 
   1   2   7     3491.34     3439.60     18.33 o 
   2   2   7     2013.55     2102.14     12.03 o 
   3   2   7     3414.49     3612.61     20.56 o 
   4   2   7      480.36      484.52      6.42 o 
   5   2   7      320.80      341.87      7.33 o 
   6   2   7       11.88       10.28      3.91 o 
   7   2   7      400.41      391.45      9.44 o 
   8   2   7        0.01        4.08      2.71 o 
   9   2   7        2.44        9.93      4.53 o 
  10   2   7        0.60        6.49      5.70 o 
  11   2   7        1.45        9.86      4.25 o 
  12   2   7       80.18       98.67      8.63 o 
   1   3   7     1377.80     1429.95     11.23 o 
   2   3   7       19.27       16.92      1.41 o 
   3   3   7      748.80      809.60      5.62 o 
   4   3   7      246.69      262.90      4.45 o 
   5   3   7      167.23      152.18      3.85 o 
   6   3   7       99.34      110.42      7.11 o 
   7   3   7      215.87      224.88      8.70 o 
   8   3   7      112.18      110.16      7.82 o 
   9   3   7     1304.87     1293.29     17.49 o 
  10   3   7      115.54      128.00      8.13 o 
  11   3   7       94.87       89.70      8.36 o 
   0   4   7        6.78        6.60      5.88 o 
   1   4   7       19.96       13.76      2.85 o 
   2   4   7      139.17      144.07      3.95 o 
   3   4   7      543.65      546.50      4.81 o 
   4   4   7        0.39        7.57      3.30 o 
   5   4   7        1.02        6.66      3.60 o 
   6   4   7       33.91       33.69      4.47 o 
   7   4   7      197.39      193.94      8.56 o 
   8   4   7       17.07       22.23      4.98 o 
   9   4   7       25.57       17.58      6.46 o 
  10   4   7        2.39       12.16      4.22 o 
   1   5   7      381.45      395.23      8.14 o 
   2   5   7       28.04       23.89      3.22 o 
   3   5   7       66.25       62.90      3.24 o 
   4   5   7       18.35       21.42      4.14 o 
   5   5   7       57.42       57.11      5.12 o 
   6   5   7        5.08        8.26      4.58 o 
   7   5   7        0.12        4.46      5.03 o 
   8   5   7        0.10       16.60      5.85 o 
   9   5   7      171.04      166.47      8.77 o 
   0   6   7       73.97       71.26      6.12 o 
   1   6   7      309.06      309.51      7.24 o 
   2   6   7        0.12        7.23      3.50 o 
   3   6   7        0.02        7.74      3.94 o 
   4   6   7       16.96       18.56      5.45 o 
   5   6   7       69.94       74.37      7.29 o 
   6   6   7        5.03       15.53      6.99 o 
   7   6   7       11.35       17.39      6.74 o 
   8   6   7        2.76        7.15      5.84 o 
   1   7   7       16.34       11.47      4.39 o 
   2   7   7        0.01        5.58      3.57 o 
   3   7   7       61.01       56.97      5.93 o 
   4   7   7        7.13       18.85      5.92 o 
   5   7   7       17.12       16.20      5.36 o 
   6   7   7        5.73       12.53      4.27 o 
   1   8   7       56.09       39.48      9.37 o 
   0   0   8    24239.27    25154.43    132.93 o 
   1   0   8      266.44      195.17      7.44 o 
   2   0   8     2073.02     2034.96     20.89 o 
   3   0   8     4323.65     4964.42     46.44 o 
   4   0   8     2199.70     2465.93     19.91 o 
   5   0   8       63.22       89.70      9.41 o 
   6   0   8        4.57       12.28      6.98 o 
   7   0   8      765.03      731.84     15.03 o 
   8   0   8       40.78       33.55      6.93 o 
   9   0   8      104.52      107.67      7.83 o 
  10   0   8       74.32       74.98      7.49 o 
  11   0   8        9.52       15.94      6.57 o 
  12   0   8       55.76       34.53      8.12 o 
   1   1   8     3689.54     4110.48     17.73 o 
   2   1   8        2.14        6.18      2.24 o 
   3   1   8       17.89        6.65      2.38 o 
   4   1   8     1073.58     1151.73      9.04 o 
   5   1   8        0.12        6.45      3.69 o 
   6   1   8      450.20      472.43      8.13 o 
   7   1   8        3.63        8.99      4.57 o 
   8   1   8       89.21       90.32      5.28 o 
   9   1   8      645.00      631.56     12.11 o 
  10   1   8     1445.40     1385.86     14.74 o 
  11   1   8      167.64      187.18      7.16 o 
  12   1   8       32.24       26.97      5.59 o 
   0   2   8     2462.89     2478.27     19.58 o 
   1   2   8       24.10       36.08      2.99 o 
   2   2   8      284.48      289.60      4.23 o 
   3   2   8      948.17     1004.81      9.72 o 
   4   2   8       97.01      111.72      3.38 o 
   5   2   8       40.55       28.72      4.22 o 
   6   2   8       88.96       82.88      5.94 o 
   7   2   8      208.28      197.74      6.07 o 
   8   2   8        1.59        4.06      3.25 o 
   9   2   8        4.52       11.92      4.47 o 
  10   2   8       17.15       15.47      5.86 o 
  11   2   8       20.71       18.35      4.56 o 
   1   3   8      597.63      578.32      5.15 o 
   2   3   8       64.15       56.99      3.43 o 
   3   3   8      186.57      171.47      3.61 o 
   4   3   8      285.16      296.47      6.11 o 
   5   3   8        0.75        7.43      1.99 o 
   6   3   8        0.92       -0.28      1.63 o 
   7   3   8       29.52       21.98      4.79 o 
   8   3   8      423.16      399.55      8.85 o 
   9   3   8       34.79       35.17      5.05 o 
  10   3   8        2.67        7.77      5.16 o 
  11   3   8        1.94        7.08      5.80 o 
   0   4   8      434.04      428.30     10.92 o 
   1   4   8      190.36      181.12      5.25 o 
   2   4   8     1578.03     1542.09     10.22 o 
   3   4   8       22.20       17.99      3.12 o 
   4   4   8       75.72       76.26      3.04 o 
   5   4   8      344.75      360.37     10.32 o 
   6   4   8      116.40      103.56      6.02 o 
   7   4   8        5.19        6.89      3.71 o 
   8   4   8        1.61       -1.49      3.89 o 
   9   4   8       49.55       50.94      6.00 o 
  10   4   8        3.17       11.57      6.59 o 
   1   5   8        3.04        0.22      3.78 o 
   2   5   8      158.39      167.61      6.03 o 
   3   5   8      213.13      192.46      6.47 o 
   4   5   8       42.26       46.31      5.04 o 
   5   5   8        1.12        4.59      3.64 o 
   6   5   8       19.91       23.54      5.73 o 
   7   5   8       49.85       53.61      5.84 o 
   8   5   8      253.30      239.84     10.58 o 
   9   5   8       45.09       57.43      7.37 o 
   0   6   8       27.58       29.92      5.80 o 
   1   6   8        9.45       11.08      3.44 o 
   2   6   8       87.99       81.37      5.67 o 
   3   6   8       88.71       81.84      5.70 o 
   4   6   8       14.03        7.38      5.67 o 
   5   6   8      182.29      188.96      9.77 o 
   6   6   8        0.45       12.78      6.24 o 
   7   6   8       19.76       20.75      7.37 o 
   8   6   8        4.22       14.09      6.58 o 
   1   7   8       13.14       11.54      3.72 o 
   2   7   8       20.59       24.19      5.86 o 
   3   7   8       55.46       58.53      6.35 o 
   4   7   8       35.77       43.22      7.16 o 
   5   7   8       11.12       12.43      4.92 o 
   1   1   9       26.29       23.47      2.32 o 
   2   1   9      359.77      411.42      6.95 o 
   3   1   9       47.78       51.68      2.94 o 
   4   1   9      207.23      214.71      6.01 o 
   5   1   9       23.42       23.00      4.32 o 
   6   1   9        1.70        6.52      4.28 o 
   7   1   9       44.78       45.80      5.62 o 
   8   1   9        2.33        9.31      4.29 o 
   9   1   9      147.26      141.13      6.29 o 
  10   1   9       29.73       31.13      4.69 o 
  11   1   9      111.09      105.59      6.56 o 
   0   2   9       28.18       17.32      5.71 o 
   1   2   9     4224.85     4410.33     19.87 o 
   2   2   9       30.80       42.07      2.61 o 
   3   2   9      190.96      191.38      3.75 o 
   4   2   9      583.70      623.83      7.91 o 
   5   2   9      409.99      388.40      9.45 o 
   6   2   9       40.27       38.55      3.71 o 
   7   2   9      319.64      318.20      8.78 o 
   8   2   9       24.58       26.15      3.69 o 
   9   2   9       14.15       22.61      5.68 o 
  10   2   9       59.63       73.89      7.10 o 
  11   2   9        0.94       11.56      4.49 o 
   1   3   9       76.38       73.56      2.40 o 
   2   3   9      495.55      539.20      4.90 o 
   3   3   9       59.67       66.66      2.90 o 
   4   3   9      164.30      163.77      4.66 o 
   5   3   9        1.54        5.67      2.76 o 
   6   3   9      189.24      180.09      5.28 o 
   7   3   9        3.76        6.02      4.15 o 
   8   3   9       13.90       11.41      3.96 o 
   9   3   9      108.07      106.69      6.60 o 
  10   3   9      279.11      279.71      9.12 o 
  11   3   9      143.07      127.30     10.88 o 
   0   4   9      103.22      100.35      8.71 o 
   1   4   9      730.25      740.41     10.37 o 
   2   4   9       97.54       95.17      4.28 o 
   3   4   9       67.93       67.63      3.76 o 
   4   4   9      886.85      871.33     10.93 o 
   5   4   9      650.69      643.49     11.71 o 
   6   4   9       61.47       55.50      4.60 o 
   7   4   9      300.54      323.36     11.72 o 
   8   4   9       12.47       12.64      3.97 o 
   9   4   9        0.21        5.48      5.51 o 
  10   4   9       15.76       22.81      6.39 o 
   1   5   9       99.97      105.20      5.92 o 
   2   5   9       50.03       42.00      4.65 o 
   3   5   9       55.13       54.93      6.06 o 
   4   5   9        0.77        3.87      3.41 o 
   5   5   9       12.80       14.97      4.04 o 
   6   5   9      292.38      292.36      9.29 o 
   7   5   9      124.42      110.40      7.88 o 
   8   5   9       15.69       13.53      5.47 o 
   9   5   9        6.70       14.95      5.77 o 
   0   6   9        0.97       10.31      5.27 o 
   1   6   9       18.76       18.22      3.59 o 
   2   6   9        4.71        5.16      3.69 o 
   3   6   9       60.04       61.85      5.60 o 
   4   6   9      104.62       92.61      7.70 o 
   5   6   9       31.86       28.14      6.01 o 
   6   6   9        6.92       16.17      6.19 o 
   7   6   9        0.96        9.52      5.64 o 
   1   7   9       66.22       79.43      6.20 o 
   2   7   9        0.00        4.69      3.88 o 
   3   7   9       32.37       28.81      7.09 o 
   4   7   9        2.51       16.01      6.22 o 
   5   7   9        3.27       15.76      6.10 o 
   0   0  10     5624.33     6157.17    167.17 o 
   1   0  10      367.35      361.64      8.87 o 
   2   0  10      255.31      245.65     10.02 o 
   3   0  10     1021.95     1183.77     35.75 o 
   4   0  10     2394.63     2528.00     26.66 o 
   5   0  10      336.08      343.46     10.88 o 
   6   0  10     3049.76     3079.53     51.07 o 
   7   0  10      480.73      408.41     20.93 o 
   8   0  10      584.56      559.82     15.36 o 
   9   0  10       90.03       87.92      8.76 o 
  10   0  10        0.78        6.44      5.48 o 
  11   0  10       13.44       18.37      6.14 o 
   1   1  10     1369.66     1475.14     12.04 o 
   2   1  10      619.81      700.40      8.74 o 
   3   1  10       91.30      103.02      5.37 o 
   4   1  10       59.30       77.01      5.28 o 
   5   1  10      403.12      402.37      8.53 o 
   6   1  10      143.55      180.22      6.87 o 
   7   1  10        1.17       10.49      4.86 o 
   8   1  10       73.24       65.46      5.81 o 
   9   1  10        0.69        8.45      4.30 o 
  10   1  10       69.53       78.87      5.67 o 
  11   1  10       16.03       20.03      4.76 o 
   0   2  10     1825.81     1895.02     21.81 o 
   1   2  10       13.35       11.32      2.83 o 
   2   2  10       54.96       53.58      2.78 o 
   3   2  10     1380.94     1376.69     17.45 o 
   4   2  10      616.06      630.02     10.61 o 
   5   2  10        1.56        3.15      3.83 o 
   6   2  10      646.45      665.21     10.24 o 
   7   2  10       57.92       48.85      4.53 o 
   8   2  10       66.91       62.11      4.51 o 
   9   2  10       13.30       12.45      5.47 o 
  10   2  10       23.25       16.73      5.83 o 
  11   2  10       22.16       37.31      5.61 o 
   1   3  10       83.85       82.75      3.62 o 
   2   3  10      231.88      221.23      3.84 o 
   3   3  10       40.06       44.71      2.50 o 
   4   3  10       28.45       29.65      3.28 o 
   5   3  10      463.74      475.87      8.72 o 
   6   3  10       14.15       16.02      2.84 o 
   7   3  10       72.25       61.96      5.29 o 
   8   3  10       45.80       49.35      5.00 o 
   9   3  10       80.65       83.93      6.14 o 
  10   3  10        3.43        6.16      5.72 o 
   0   4  10        5.41        2.05      6.36 o 
   1   4  10        0.70        4.13      5.51 o 
   2   4  10        6.54        5.39      1.68 o 
   3   4  10      115.79      113.99      5.32 o 
   4   4  10       93.67       97.57      6.12 o 
   5   4  10       59.30       57.30      5.45 o 
   6   4  10      296.07      277.84      6.60 o 
   7   4  10       18.36       18.08      5.33 o 
   8   4  10      183.52      206.30      9.01 o 
   9   4  10       21.01       24.78      6.32 o 
  10   4  10       71.11       81.16      9.94 o 
   1   5  10       10.57       11.19      4.58 o 
   2   5  10        2.08        3.61      3.53 o 
   3   5  10        4.40       14.03      5.55 o 
   4   5  10        4.32       13.17      4.93 o 
   5   5  10        7.63       15.27      4.59 o 
   6   5  10       10.80       15.54      4.87 o 
   7   5  10       35.24       36.83     10.15 o 
   8   5  10        0.03        9.39      6.45 o 
   9   5  10        6.02        9.06      6.18 o 
   0   6  10      198.51      187.28      8.67 o 
   1   6  10      170.96      172.95      8.39 o 
   2   6  10       65.87       65.92      6.37 o 
   3   6  10      300.65      300.72     10.43 o 
   4   6  10      248.65      245.39     10.13 o 
   5   6  10       13.20       12.07      5.79 o 
   6   6  10      540.11      574.99     32.85 o 
   7   6  10        3.42        6.44      5.80 o 
   1   7  10       37.25       36.28      5.14 o 
   2   7  10       83.36       77.48      6.77 o 
   3   7  10       30.73       25.98      5.48 o 
   4   7  10       81.92       92.28      8.06 o 
   1   1  11       14.58       14.38      3.13 o 
   2   1  11       57.63       53.71      4.77 o 
   3   1  11      164.35      156.48      5.61 o 
   4   1  11        3.21        5.72      4.02 o 
   5   1  11      154.67      166.98      7.03 o 
   6   1  11       48.84       40.93      5.21 o 
   7   1  11       88.61       84.87      6.04 o 
   8   1  11       88.49       79.51      5.88 o 
   9   1  11       40.41       42.44      4.73 o 
  10   1  11       64.81       71.07      8.44 o 
  11   1  11       25.61       44.87      8.70 o 
   0   2  11       58.30       53.27      4.34 o 
   1   2  11       23.27       23.68      2.87 o 
   2   2  11      117.21      113.53      5.87 o 
   3   2  11     1126.80     1135.64     13.62 o 
   4   2  11        8.86       12.70      4.26 o 
   5   2  11     1055.29     1002.54     16.84 o 
   6   2  11     1025.30      999.75     12.07 o 
   7   2  11     1273.03     1249.46     13.94 o 
   8   2  11     1082.09     1066.17     15.20 o 
   9   2  11        9.14       13.86      4.74 o 
  10   2  11       29.42       38.77      5.53 o 
  11   2  11       10.67       16.79      4.68 o 
   1   3  11      193.62      202.33      4.28 o 
   2   3  11       34.62       26.95      2.51 o 
   3   3  11      108.28       98.62      4.37 o 
   4   3  11       74.44       77.61      4.99 o 
   5   3  11      107.40      109.18      5.23 o 
   6   3  11      879.62      905.30     12.23 o 
   7   3  11       93.66      107.00      6.10 o 
   8   3  11       59.62       43.58      4.92 o 
   9   3  11       67.81       76.76      6.63 o 
  10   3  11       42.63       44.68      6.65 o 
   0   4  11      298.96      323.26     17.84 o 
   1   4  11      609.44      615.34     10.59 o 
   2   4  11      125.78      121.25      5.07 o 
   3   4  11      227.06      218.92      8.65 o 
   4   4  11      507.46      493.90     11.43 o 
   5   4  11      185.49      190.45      7.33 o 
   6   4  11      250.42      259.86     13.36 o 
   7   4  11      614.47      647.85     15.79 o 
   8   4  11      718.70      706.03     18.74 o 
   9   4  11       30.30       40.93      7.52 o 
   1   5  11      322.72      340.42      8.48 o 
   2   5  11        0.43        5.57      4.45 o 
   3   5  11       35.65       36.33      5.78 o 
   4   5  11       86.02       91.34      7.02 o 
   5   5  11       18.80       24.44      7.48 o 
   6   5  11     1047.56     1056.24     18.28 o 
   7   5  11        1.22        2.11      6.60 o 
   8   5  11        1.94       19.75      7.85 o 
   0   6  11       84.84       82.95      7.27 o 
   1   6  11      295.12      321.26      9.05 o 
   2   6  11       13.18       21.62      6.66 o 
   3   6  11        3.42        8.24      6.32 o 
   4   6  11      476.35      491.46     14.30 o 
   5   6  11       44.09       41.22      6.82 o 
   6   6  11        1.94       11.21      6.16 o 
   7   6  11        7.07       20.14     10.77 o 
   1   7  11      126.76      135.37      7.77 o 
   2   7  11       11.03       13.65      5.54 o 
   3   7  11       29.79       29.47      6.90 o 
   4   7  11       26.78       22.96      6.03 o 
   0   0  12     2819.53     2913.05     67.90 o 
   1   0  12       33.43       40.14      6.95 o 
   2   0  12      484.68      491.79     19.14 o 
   3   0  12       82.77       98.53      7.67 o 
   4   0  12     1638.74     1508.73     18.84 o 
   5   0  12      200.34      196.98     11.32 o 
   6   0  12     1067.95      999.44     18.36 o 
   7   0  12     4165.68     4005.41     34.06 o 
   8   0  12        0.01       -0.75      6.17 o 
   9   0  12      187.34      168.84      9.27 o 
  10   0  12        0.00        2.01      5.74 o 
  11   0  12        0.10       14.29      6.26 o 
   1   1  12      188.03      166.86      5.27 o 
   2   1  12     1878.98     1931.16     14.03 o 
   3   1  12      750.05      711.83      9.26 o 
   4   1  12       60.57       58.75      5.57 o 
   5   1  12     1004.08      922.95     10.01 o 
   6   1  12     1674.52     1691.48     17.37 o 
   7   1  12      462.40      459.36      8.88 o 
   8   1  12       24.56       19.81      4.52 o 
   9   1  12      603.52      546.36      9.84 o 
  10   1  12        7.63        9.20      4.91 o 
  11   1  12      120.03      124.26      7.29 o 
   0   2  12      492.00      488.87      9.96 o 
   1   2  12       21.20       26.39      2.72 o 
   2   2  12     1299.05     1270.25     11.13 o 
   3   2  12        0.05       -0.94      3.93 o 
   4   2  12      179.61      172.44      6.68 o 
   5   2  12      545.30      545.58      8.80 o 
   6   2  12      102.14      103.50      5.36 o 
   7   2  12     1553.54     1458.15     13.05 o 
   8   2  12       39.61       45.33      4.77 o 
   9   2  12        5.67       10.71      5.16 o 
  10   2  12        2.88       10.04      5.58 o 
   1   3  12      170.74      165.54      3.90 o 
   2   3  12       26.53       24.07      2.40 o 
   3   3  12      229.76      234.11      5.92 o 
   4   3  12      938.40      955.22     11.43 o 
   5   3  12      286.35      264.50      8.23 o 
   6   3  12       63.29       62.01      4.33 o 
   7   3  12      160.45      141.90      7.53 o 
   8   3  12      202.79      200.66      9.21 o 
   9   3  12      217.36      209.60      7.54 o 
  10   3  12        1.41       13.89      4.62 o 
   0   4  12       66.59       78.52     10.94 o 
   1   4  12       28.28       30.24      6.62 o 
   2   4  12      556.54      557.65      8.86 o 
   3   4  12        1.70       10.34      3.86 o 
   4   4  12       16.97       13.42      4.14 o 
   5   4  12      622.29      615.91     11.03 o 
   6   4  12      103.72       93.16      6.24 o 
   7   4  12        5.71        7.62      4.95 o 
   8   4  12       73.91       66.23      5.59 o 
   9   4  12      150.04      146.80      8.32 o 
   1   5  12       76.90       84.23      6.07 o 
   2   5  12       34.31       36.99      5.43 o 
   3   5  12       77.87       77.15      8.04 o 
   4   5  12      374.65      395.88     10.37 o 
   5   5  12       10.76       15.65      6.63 o 
   6   5  12        1.11       11.07      4.72 o 
   7   5  12        1.45        8.55      6.38 o 
   8   5  12       32.47       27.57      6.62 o 
   0   6  12      192.43      186.43      9.25 o 
   1   6  12       12.45       16.91      5.47 o 
   2   6  12        2.22        8.55      5.12 o 
   3   6  12       63.88       61.62      8.59 o 
   4   6  12        6.41        6.67      4.11 o 
   5   6  12      101.25       99.93      7.91 o 
   6   6  12       48.63       42.55      7.72 o 
   1   7  12       17.28       18.19      4.70 o 
   2   7  12        0.41        4.20      3.75 o 
   3   7  12       28.53       21.72      7.92 o 
   1   1  13      286.86      298.29      7.82 o 
   2   1  13       97.61      101.13      6.51 o 
   3   1  13      276.66      273.99      7.38 o 
   4   1  13      106.80      108.95      6.03 o 
   5   1  13      100.44      109.60      6.68 o 
   6   1  13       52.08       60.63      5.84 o 
   7   1  13       58.56       64.01      6.06 o 
   8   1  13       65.45       84.23      6.85 o 
   9   1  13        3.63        8.04      4.44 o 
  10   1  13       18.10       25.81      5.11 o 
   0   2  13       99.33       90.98      6.13 o 
   1   2  13        0.08        2.32      2.33 o 
   2   2  13      492.01      483.45      8.21 o 
   3   2  13      158.87      166.45      7.54 o 
   4   2  13       70.77       79.01      5.64 o 
   5   2  13      197.95      183.56      6.28 o 
   6   2  13      119.72       93.08      5.15 o 
   7   2  13       80.35       72.10      5.20 o 
   8   2  13       96.18       93.69      7.34 o 
   9   2  13        0.89       12.06      4.95 o 
  10   2  13       33.65       27.47      5.26 o 
   1   3  13      766.82      769.48      8.14 o 
   2   3  13      468.34      470.75      7.03 o 
   3   3  13      262.43      267.72      6.25 o 
   4   3  13      291.62      285.98      7.62 o 
   5   3  13       21.96       29.67      6.40 o 
   6   3  13       56.81       59.74      5.03 o 
   7   3  13       28.80       33.20      4.75 o 
   8   3  13       74.91       91.55      7.54 o 
   9   3  13        9.17       14.12      4.55 o 
  10   3  13        0.20        0.53      5.39 o 
   0   4  13      497.15      502.02     23.80 o 
   1   4  13       35.94       36.43      4.96 o 
   2   4  13      268.51      258.09     10.60 o 
   3   4  13      698.69      694.01      9.80 o 
   4   4  13       15.76       20.84      4.16 o 
   5   4  13       40.53       45.67      5.70 o 
   6   4  13      198.26      176.76      8.29 o 
   7   4  13        3.16        5.88      5.11 o 
   8   4  13      108.01       99.15      7.85 o 
   9   4  13        0.15        6.48      5.12 o 
   1   5  13      344.64      355.24      8.82 o 
   2   5  13      254.55      269.27      9.20 o 
   3   5  13        8.97       16.16      6.89 o 
   4   5  13      229.47      224.73     10.46 o 
   5   5  13       61.96       78.26     12.38 o 
   6   5  13        1.87        5.44      4.54 o 
   7   5  13        0.03        8.58      6.72 o 
   0   6  13      233.00      261.87     11.41 o 
   1   6  13       57.17       53.85      6.21 o 
   2   6  13      143.65      153.46     10.37 o 
   3   6  13      192.57      181.96      9.64 o 
   4   6  13       15.98       20.17      5.19 o 
   5   6  13       44.72       44.79      7.48 o 
   6   6  13       32.22       24.07      8.04 o 
   1   7  13      110.10      117.97      7.93 o 
   2   7  13       34.52       24.53      6.67 o 
   0   0  14      259.01      208.47     17.95 o 
   1   0  14     1027.00      976.47     20.14 o 
   2   0  14      612.17      587.74     23.69 o 
   3   0  14     2414.59     2495.45     37.16 o 
   4   0  14      929.80      871.65     21.23 o 
   5   0  14        0.05       -2.39      7.24 o 
   6   0  14      155.68      174.36      9.37 o 
   7   0  14        1.28        6.48      6.49 o 
   8   0  14      483.63      460.87     13.69 o 
   9   0  14       26.84       42.02      7.73 o 
  10   0  14      201.99      207.34     10.52 o 
   1   1  14      332.47      339.60      7.46 o 
   2   1  14      998.25     1035.19     14.90 o 
   3   1  14       96.32       74.41      5.31 o 
   4   1  14      100.07      106.31      6.29 o 
   5   1  14      349.56      326.01     13.52 o 
   6   1  14      406.87      386.46     12.31 o 
   7   1  14       93.51       92.15      5.92 o 
   8   1  14       10.30       21.39      4.82 o 
   9   1  14       62.49       82.45      5.89 o 
  10   1  14       29.65       29.14      6.37 o 
   0   2  14        0.97        8.60      7.02 o 
   1   2  14        0.59        7.40      4.21 o 
   2   2  14       87.99       91.71      6.93 o 
   3   2  14      385.76      399.77      8.49 o 
   4   2  14      441.45      427.18     10.27 o 
   5   2  14      163.42      160.03      5.99 o 
   6   2  14       30.29       38.26      4.57 o 
   7   2  14       11.81       10.68      4.25 o 
   8   2  14      215.81      216.50      9.40 o 
   9   2  14       48.03       52.50      5.67 o 
  10   2  14       64.44       67.22      8.64 o 
   1   3  14      206.44      204.72      7.40 o 
   2   3  14       76.06       75.11      4.68 o 
   3   3  14       12.01       13.28      3.83 o 
   4   3  14        1.33        4.68      3.75 o 
   5   3  14        1.16        6.23      3.42 o 
   6   3  14      131.82      138.52      6.46 o 
   7   3  14       72.35       70.59      5.52 o 
   8   3  14        9.99       15.18      4.23 o 
   9   3  14       54.82       44.54      7.57 o 
   0   4  14      466.09      436.41     14.30 o 
   1   4  14      384.60      375.34     10.23 o 
   2   4  14      170.02      176.52      7.40 o 
   3   4  14        7.62       14.49      4.37 o 
   4   4  14        0.33       10.28      3.57 o 
   5   4  14      227.33      226.76      9.05 o 
   6   4  14        2.78        3.45      4.00 o 
   7   4  14        3.25        8.52      5.14 o 
   8   4  14        8.30       11.51      4.93 o 
   1   5  14       46.98       48.00      6.20 o 
   2   5  14       20.20       17.68      5.22 o 
   3   5  14       27.59       36.23      7.56 o 
   4   5  14        8.10       10.87      5.97 o 
   5   5  14       17.28       20.35      7.12 o 
   6   5  14        2.39        9.14      4.90 o 
   7   5  14       26.48       19.48      6.64 o 
   0   6  14      158.59      146.19     12.96 o 
   1   6  14       50.73       61.28      7.97 o 
   2   6  14      136.91      129.70     13.11 o 
   3   6  14        0.49       10.82      5.94 o 
   4   6  14       77.44       86.43     10.51 o 
   5   6  14        5.44        4.91      6.61 o 
   1   1  15      153.06      147.56      6.68 o 
   2   1  15       30.81       28.81      6.32 o 
   3   1  15       79.79       81.59      6.89 o 
   4   1  15      193.12      167.40      6.85 o 
   5   1  15       47.95       46.49      5.92 o 
   6   1  15       88.13       90.43      6.85 o 
   7   1  15       82.20       78.70      5.56 o 
   8   1  15       74.85       77.16      5.96 o 
   9   1  15       20.69       21.82      4.59 o 
  10   1  15       31.33       27.53      5.68 o 
   0   2  15     2063.33     2108.59     39.61 o 
   1   2  15      254.07      244.52      6.74 o 
   2   2  15     2004.65     2004.20     22.10 o 
   3   2  15      980.86      930.94     18.82 o 
   4   2  15      252.43      246.86      7.04 o 
   5   2  15       54.79       55.30      5.09 o 
   6   2  15        0.17       11.24      4.06 o 
   7   2  15      141.49      144.42      6.26 o 
   8   2  15        0.09        5.37      4.59 o 
   9   2  15       35.17       26.27      5.47 o 
   1   3  15      601.25      578.45     16.67 o 
   2   3  15       47.06       43.45      5.66 o 
   3   3  15      402.72      386.33     12.00 o 
   4   3  15      434.15      429.16      7.49 o 
   5   3  15       97.51       96.11      5.27 o 
   6   3  15       53.05       53.96      5.24 o 
   7   3  15      138.29      140.98      7.82 o 
   8   3  15       43.25       45.52      6.55 o 
   9   3  15        0.50       15.90      5.86 o 
   0   4  15      278.55      270.36     15.69 o 
   1   4  15       64.90       71.66      6.72 o 
   2   4  15      536.52      554.51     10.90 o 
   3   4  15      401.88      381.48      9.17 o 
   4   4  15        3.26        8.35      5.86 o 
   5   4  15       31.23       39.93      7.02 o 
   6   4  15      118.83      122.13      9.68 o 
   7   4  15      208.14      248.97     13.14 o 
   8   4  15       35.47       30.16      7.20 o 
   1   5  15      320.72      327.96     11.15 o 
   2   5  15        6.63        7.03      4.59 o 
   3   5  15      262.06      281.60     11.49 o 
   4   5  15      169.77      156.29      8.31 o 
   5   5  15       39.31       32.85      7.66 o 
   6   5  15       13.13       17.07      5.84 o 
   0   6  15       65.14       62.50     10.18 o 
   1   6  15      363.95      360.80     10.44 o 
   2   6  15        8.25       13.43      5.01 o 
   3   6  15       21.55       27.62      6.96 o 
   4   6  15       81.68       77.25     10.22 o 
   0   0  16       54.38       62.54     13.06 o 
   1   0  16     2482.90     2551.10     27.51 o 
   2   0  16      118.88      101.10      8.96 o 
   3   0  16      872.67      863.49     17.70 o 
   4   0  16     1756.62     1702.44     20.72 o 
   5   0  16      202.38      200.64     10.09 o 
   6   0  16        7.52        7.84      6.22 o 
   7   0  16       20.77       18.11      7.67 o 
   8   0  16      497.62      506.38     13.61 o 
   9   0  16       30.19       31.05     13.43 o 
   1   1  16       24.47       34.06      6.00 o 
   2   1  16      973.35      891.03     20.26 o 
   3   1  16      789.78      783.22     11.39 o 
   4   1  16     1243.62     1196.12     11.98 o 
   5   1  16       18.54        8.68      4.62 o 
   6   1  16     1300.20     1316.09     13.52 o 
   7   1  16       14.35       10.42      4.31 o 
   8   1  16       43.14       42.36      5.29 o 
   9   1  16       77.15       77.30      7.24 o 
   0   2  16       59.73       62.61      7.67 o 
   1   2  16      372.48      373.60      8.23 o 
   2   2  16      570.76      517.16     10.91 o 
   3   2  16      126.83      128.03      5.92 o 
   4   2  16      581.75      560.76      9.47 o 
   5   2  16      228.96      228.44      8.84 o 
   6   2  16       19.14       16.49      4.25 o 
   7   2  16       13.42       14.96      4.16 o 
   8   2  16      280.69      276.45      9.78 o 
   9   2  16       43.02       34.37      5.58 o 
   1   3  16       29.92       28.63      4.95 o 
   2   3  16       56.66       60.62      5.26 o 
   3   3  16      166.98      168.46      5.88 o 
   4   3  16      386.32      364.83      7.28 o 
   5   3  16       19.73       19.22      3.72 o 
   6   3  16      261.70      256.61      8.67 o 
   7   3  16        7.49       19.50      5.59 o 
   8   3  16      361.51      373.82     11.13 o 
   0   4  16        3.83       11.42      7.98 o 
   1   4  16      252.64      252.59     11.02 o 
   2   4  16      335.35      328.67      9.34 o 
   3   4  16       64.74       72.63      7.14 o 
   4   4  16       50.94       47.42      6.79 o 
   5   4  16       81.40       74.42      9.02 o 
   6   4  16        0.51        6.41      5.93 o 
   7   4  16       31.43       31.23      7.74 o 
   1   5  16       36.68       45.22      6.38 o 
   2   5  16      271.90      274.76     10.60 o 
   3   5  16        2.21       12.58      5.80 o 
   4   5  16       18.30       15.41      5.57 o 
   5   5  16       74.17       82.44     11.98 o 
   6   5  16       87.03       78.14      7.73 o 
   0   6  16      386.92      400.93     33.42 o 
   1   6  16      353.18      349.36     10.96 o 
   2   6  16        6.80       10.79      5.11 o 
   3   6  16       57.97       64.58      9.98 o 
   1   1  17       95.65       94.81      6.11 o 
   2   1  17        4.98        4.29      4.16 o 
   3   1  17      298.35      274.51      7.76 o 
   4   1  17       89.75       88.42      6.40 o 
   5   1  17        2.35        6.91      4.51 o 
   6   1  17        0.06        7.31      4.57 o 
   7   1  17       30.07       30.33      4.98 o 
   8   1  17        2.20       11.60      4.57 o 
   9   1  17       57.78       56.86      8.16 o 
   0   2  17      580.17      619.13     18.90 o 
   1   2  17      201.97      191.04      6.56 o 
   2   2  17       21.84       16.68      3.73 o 
   3   2  17        7.97       11.09      3.68 o 
   4   2  17        9.80        9.23      4.09 o 
   5   2  17       25.58       20.08      4.35 o 
   6   2  17       12.75       17.81      4.75 o 
   7   2  17       89.47      106.90      6.52 o 
   8   2  17       31.27       30.31      4.83 o 
   1   3  17      376.67      368.76     12.68 o 
   2   3  17      118.62      102.42      5.06 o 
   3   3  17     1401.07     1351.64     15.69 o 
   4   3  17      183.53      181.58      6.73 o 
   5   3  17       55.25       46.23      5.36 o 
   6   3  17       48.95       45.84      5.34 o 
   7   3  17        7.02       12.14      4.75 o 
   8   3  17        0.05       13.89      5.23 o 
   0   4  17     1152.68     1180.19     25.47 o 
   1   4  17      769.37      746.36     13.26 o 
   2   4  17        5.05       10.40      5.61 o 
   3   4  17       17.27       16.61      6.14 o 
   4   4  17        7.12        7.67      6.54 o 
   5   4  17       26.06       11.34      6.18 o 
   6   4  17        2.45        3.35      5.83 o 
   7   4  17      134.01      150.48     11.28 o 
   1   5  17      117.27      110.63     10.05 o 
   2   5  17      254.19      260.44     10.44 o 
   3   5  17      621.44      657.25     19.97 o 
   4   5  17       48.17       55.18      7.51 o 
   5   5  17        3.81       11.28      7.23 o 
   0   6  17      437.84      447.57     19.57 o 
   1   6  17      114.64      116.52      9.75 o 
   0   0  18     1391.68     1418.47     38.64 o 
   1   0  18      156.89      171.74     10.83 o 
   2   0  18       63.75       61.58      8.68 o 
   3   0  18      709.31      567.92     22.23 o 
   4   0  18       59.49       66.84      8.26 o 
   5   0  18       89.02       80.50      8.93 o 
   6   0  18      409.87      434.71     13.30 o 
   7   0  18       19.15       28.12      8.33 o 
   8   0  18        5.48       12.69      6.01 o 
   1   1  18       13.75       11.24      5.07 o 
   2   1  18     1191.37     1121.77     13.49 o 
   3   1  18      253.84      222.44      6.76 o 
   4   1  18        1.64        9.96      4.82 o 
   5   1  18      247.85      232.69      8.00 o 
   6   1  18      301.52      288.37      8.04 o 
   7   1  18        8.69       13.25      5.15 o 
   8   1  18        8.96        9.74      4.09 o 
   0   2  18      849.22      838.84     19.98 o 
   1   2  18       40.08       39.30      4.62 o 
   2   2  18       43.10       41.19      6.29 o 
   3   2  18       55.90       45.81      5.06 o 
   4   2  18       16.24       14.06      4.03 o 
   5   2  18       18.31       22.68      4.84 o 
   6   2  18      134.38      142.55      8.43 o 
   7   2  18        4.36        8.04      4.35 o 
   8   2  18       30.80       27.74      4.74 o 
   1   3  18      111.52       95.23      6.11 o 
   2   3  18      127.50      108.89      6.08 o 
   3   3  18       10.48        8.01      4.05 o 
   4   3  18       95.04       80.75      5.78 o 
   5   3  18       28.07       30.92      4.73 o 
   6   3  18       71.82       76.62      7.09 o 
   7   3  18       29.80       19.96      4.97 o 
   0   4  18       37.48       53.22     10.69 o 
   1   4  18      214.89      201.83      8.54 o 
   2   4  18       77.52       77.73      6.30 o 
   3   4  18       28.00       32.02      6.31 o 
   4   4  18       18.14       17.58      6.02 o 
   5   4  18      141.93      146.58     12.64 o 
   6   4  18       12.65       14.42      5.77 o 
   1   5  18       85.36       85.63      7.41 o 
   2   5  18       70.19       66.62      6.83 o 
   3   5  18       31.35       33.47      8.34 o 
   4   5  18      194.44      192.86     11.28 o 
   1   1  19        3.11        8.26      4.50 o 
   2   1  19       52.37       46.49      5.17 o 
   3   1  19       36.12       27.71      5.04 o 
   4   1  19       86.92       73.48      6.82 o 
   5   1  19       21.07       16.30      4.83 o 
   6   1  19       56.85       47.81      5.46 o 
   7   1  19       37.17       43.27      5.45 o 
   8   1  19        2.01       14.85      4.26 o 
   0   2  19      246.24      268.73     10.55 o 
   1   2  19       11.37       13.06      3.39 o 
   2   2  19      220.45      199.98      7.84 o 
   3   2  19       27.97       34.47      5.78 o 
   4   2  19      246.83      236.75      8.63 o 
   5   2  19      179.16      187.86      6.85 o 
   6   2  19      104.74      103.94      5.97 o 
   7   2  19      249.04      257.17      8.33 o 
   1   3  19        2.48       -1.31      5.41 o 
   2   3  19       74.01       81.69      6.97 o 
   3   3  19       52.25       47.52      6.57 o 
   4   3  19       88.07       70.98      7.48 o 
   5   3  19       17.76       12.14      5.27 o 
   6   3  19       40.57       45.68      6.88 o 
   0   4  19        0.09       10.43      8.40 o 
   1   4  19       39.03       44.31      6.43 o 
   2   4  19        1.33        6.59      5.16 o 
   3   4  19        0.47       -1.72      5.94 o 
   4   4  19        2.40       20.48      7.18 o 
   5   4  19       62.60       59.73      7.90 o 
   1   5  19        0.99       15.06      6.00 o 
   2   5  19        0.51        6.86      5.36 o 
   3   5  19        0.02        6.13      5.82 o 
   0   0  20       48.80       68.50     11.48 o 
   1   0  20       51.47       54.28      9.37 o 
   2   0  20      106.17      120.44     10.36 o 
   3   0  20      121.59      134.73     11.42 o 
   4   0  20      326.08      332.10     12.02 o 
   5   0  20        1.89        6.40      6.56 o 
   6   0  20      240.40      238.70     10.84 o 
   7   0  20      247.89      257.29     17.78 o 
   1   1  20       80.86       93.08      6.62 o 
   2   1  20        8.16       11.58      4.93 o 
   3   1  20       89.11       95.71      7.70 o 
   4   1  20        1.21        8.95      4.53 o 
   5   1  20        0.74       11.80      4.56 o 
   6   1  20      284.20      324.01      8.55 o 
   7   1  20      104.82      106.89      6.55 o 
   0   2  20       52.65       71.28     12.06 o 
   1   2  20       50.90       45.11      9.31 o 
   2   2  20      136.10      125.98      6.59 o 
   3   2  20       19.50       18.97      4.71 o 
   4   2  20       67.49       69.98      5.44 o 
   5   2  20       58.55       60.71      5.23 o 
   6   2  20       22.39       19.26      4.95 o 
   7   2  20       37.41       36.93      6.47 o 
   1   3  20       45.37       53.32      7.99 o 
   2   3  20       20.15       25.12      6.70 o 
   3   3  20       15.60       28.11      6.42 o 
   4   3  20       61.28       71.95      7.69 o 
   5   3  20        7.09       13.33      6.63 o 
   6   3  20        2.39        7.68      6.60 o 
   0   4  20       19.38       30.81      8.87 o 
   1   4  20        0.00        6.75      5.77 o 
   2   4  20        3.38       11.68      5.19 o 
   3   4  20        0.08        8.44      6.28 o 
   4   4  20        0.89        8.50      6.32 o 
   1   1  21       19.01       23.44      5.04 o 
   2   1  21        0.00       11.33      4.68 o 
   3   1  21       49.70       42.63      5.52 o 
   4   1  21        9.01       15.36      4.48 o 
   5   1  21       90.75      103.48      6.23 o 
   6   1  21       20.37       24.31      5.22 o 
   0   2  21      271.59      237.31     23.80 o 
   1   2  21        4.50        4.32      4.16 o 
   2   2  21      297.38      297.81      8.53 o 
   3   2  21        3.29        9.35      3.46 o 
   4   2  21       26.69       34.31      6.62 o 
   5   2  21       96.94      101.07      6.48 o 
   6   2  21        3.28        8.38      4.61 o 
   1   3  21       34.52       32.50      6.84 o 
   2   3  21        2.38        8.06      5.69 o 
   3   3  21       38.31       38.26      6.33 o 
   4   3  21       11.13       11.08      5.45 o 
   5   3  21      133.59      143.32     13.30 o 
   0   4  21       25.71       28.26      9.47 o 
   1   4  21       60.84       64.86      8.96 o 
   2   4  21       91.06       74.33      6.73 o 
   3   4  21       12.95        4.84      6.30 o 
   0   0  22        9.76        4.24      8.21 o 
   1   0  22      554.97      614.24     15.06 o 
   2   0  22       41.64       24.98      8.27 o 
   3   0  22      200.03      202.98     10.67 o 
   4   0  22       12.55       21.86      6.31 o 
   5   0  22      342.93      395.76     13.35 o 
   6   0  22       67.55       60.92      9.17 o 
   1   1  22        0.25        4.79      4.50 o 
   2   1  22       66.61       84.50      6.56 o 
   3   1  22       35.92       28.94      4.62 o 
   4   1  22      215.41      190.17      9.36 o 
   5   1  22        5.02        5.64      4.72 o 
   0   2  22       13.23       11.14      4.81 o 
   1   2  22        9.98       19.51      4.27 o 
   2   2  22        9.67       16.65      5.22 o 
   3   2  22        0.18        5.01      4.63 o 
   4   2  22        0.03        5.64      4.84 o 
   5   2  22       38.72       44.15      6.32 o 
   1   3  22        0.22        7.66      5.71 o 
   2   3  22        4.90       11.56      6.34 o 
   3   3  22       10.95       15.81      5.58 o 
   1   1  23       28.21       34.43      5.62 o 
   2   1  23        1.51        5.51      4.72 o 
   3   1  23        3.26       11.11      5.11 o 
   4   1  23       13.32       16.63      4.60 o 
   0   2  23      310.11      328.84     30.70 o 
   1   2  23        0.11       16.11      5.81 o 
   2   2  23      123.76      139.15      9.05 o 
   3   2  23       16.55       16.35      6.85 o 
   1   3  23      136.56      128.95     10.08 o 
   0   0  24        0.07       17.86      9.03 o 
   1   0  24      105.71      117.56      8.58 o 
   2   0  24       10.93        9.70      8.79 o 
   3   0  24      100.29      113.81      9.39 o 
   1   1  24      137.05      157.87      9.27 o 
   2   1  24       76.79       78.59      6.31 o 
   3   1  24      123.72      154.30      7.78 o 
   0   2  24       52.86       74.62     13.80 o 
   1   2  24        3.89       12.72      5.42 o 
                                                 
